# Supplementary material for: Characterization of a Natural, Stable, Reversible and Colourful Anthocyanidin Network from Sphagnum Moss Based Mainly on the Yellow Trans-Chalcone and Red Flavylium Cation Forms
Source: Molecules. 2021 Jan 29;26(3):709. doi: 10.3390/molecules26030709 (PMC7866509; doi:10.3390/molecules26030709)
Supplement: Supplementary file 1 [file molecules-26-00709-s001.zip]

Archive with 9 entries (9 files):
- Table S1 NMR shift values pn3glc.docx
- Figure S1 1H NMR SPHC flavylium.pdf
- Figure S5 DQF-COSY d-DMSO.pdf
- Figure S6 HMBC d-DMSO.pdf
- Figure S7 ESI+ HR-MS flavylium cation form.pdf
- Figure S8 ESI- HR-MS trans-chalcone form.pdf
- Figure S2 HMBC in acidic DMSO.pdf
- Figure S3 HSQC in acidic DMSO.pdf
- Figure S4 DQF-COSY in acidic DMSO.pdf
